# Supplementary material for: Chemical and Biological Characterization of the Ethyl Acetate Fraction from the Red Sea Marine Sponge Hymedesmia sp
Source: Pharmaceuticals (Basel). 2024 Jun 3;17(6):724. doi: 10.3390/ph17060724 (PMC11206279; doi:10.3390/ph17060724)
Supplement: Supplementary file 1 [file pharmaceuticals-17-00724-s001.zip]

Archive with 1 entries (1 files):
- pharmaceuticals-3011865-supplementary.pdf
